# Supplementary material for: Carotid Artery Disease in Subjects with Type 2 Diabetes: Risk Factors and Biomarkers
Source: J Clin Med. 2021 Dec 24;11(1):72. doi: 10.3390/jcm11010072 (PMC8745306; doi:10.3390/jcm11010072)
Supplement: Supplementary file 1 [file jcm-11-00072-s001.zip]

Archive with 1 entries (1 files):
- jcm-1486013-supplementary.pdf
